# Supplementary material for: Political parties and climate policy: A new approach to measuring parties’ climate policy preferences
Source: Party Politics. 2017 Mar 23;24(6):731–42. doi: 10.1177/1354068817697630 (PMC6201165; doi:10.1177/1354068817697630)
Supplement: Supplemental Material, CarterLadrechLittleTsagkroni_PP_Archive - Political parties and climate policy: A new approach to measuring parties’ climate policy preferences [file CarterLadrechLittleTsagkroni_PP_Archive.csv]

	Country	RL	Party.name	Year	Crisis	Wordcount	Quasi.sentences	Pro.climate.QS	Pro.climate.pct	Anti.climate.QS	Anti.climate.pct	Core.pro.N	Core.pro.pct	Core.anti.N	Core.anti.pct	Position	Core.position	Acknowledges	Goals	Prominence.pages	Front.matter	Climate.mentions	Mention.pct	Pro.environment.QS	Pro.environment	Pro.lower.carbon.transport.QS	Lower.carbon.transport	Pro.carbon.sinks.QS	Pro.carbon.sinks	Pro.lower.carbon.energy.QS	Pro.lower.carbon.energy	Pro.energy.efficiency.QS	Pro.energy.efficiency	Pro.climate.policy.other.QS	Pro.climate.policy.other	Agriculture.and.food.QS	Agriculture.and.food	Anti.growth.QS	Anti.growth	Waste.QS	Waste	Planning.QS	Planning	Anti.environmental.taxes.QS	Anti.environmental.taxes	Pro.aviation.and.shipping.QS	Pro.aviation.and.shipping	Pro.roads.QS	Pro.roads
1	Denmark	L	Social Democrats	1994	Pre	2810	276	16	5.8	0	0	16	5.8	0	0	5.8	5.8	No	No	0.9	No	0	0	16	100	0	0	0	0	0	0	0	0	0	0	0	0	0	0	0	0	0	0	0	0	0	NA	0	NA
2	Denmark	R	Venstre	1994	Pre	3041	278	0	0	16	5.76	0	0	10	3.6	-5.76	-3.6	No	No	0.53	No	0	0	0	NA	0	NA	0	NA	0	NA	0	NA	0	NA	0	NA	0	NA	0	NA	0	NA	9	56.25	0	0	0	0
3	Denmark	L	Social Democrats	1998	Pre	4263	451	13	2.88	1	0.22	9	2	0	0	2.66	2	No	No	0.28	No	0	0	9	69.23	0	0	0	0	0	0	0	0	0	0	4	30.77	0	0	0	0	0	0	0	0	0	0	0	0
4	Denmark	R	Venstre	1998	Pre	814	82	0	0	5	6.1	0	0	2	2.44	-6.1	-2.44	No	No	NA	No	0	0	0	NA	0	NA	0	NA	0	NA	0	NA	0	NA	0	NA	0	NA	0	NA	0	NA	0	0	0	0	0	0
5	Denmark	L	Social Democrats	2001	Pre	15441	1241	73	5.88	5	0.4	59	4.75	1	0.08	5.48	4.67	Yes	Yes	0.85	No	3	0.02	39	53.42	1	1.37	2	2.74	7	9.59	3	4.11	7	9.59	8	10.96	0	0	2	2.74	4	5.48	0	0	0	0	1	20
6	Denmark	R	Venstre	2001	Pre	1063	112	7	6.25	6	5.36	5	4.46	1	0.89	0.89	3.57	No	No	0.64	No	0	0	5	71.43	0	0	0	0	0	0	0	0	0	0	2	28.57	0	0	0	0	0	0	1	16.67	0	0	0	0
7	Denmark	L	Social Democrats	2005	Pre	3144	295	24	8.14	2	0.68	24	8.14	1	0.34	7.46	7.8	No	No	0.5	No	0	0	21	87.5	2	8.33	0	0	1	4.17	0	0	0	0	0	0	0	0	0	0	0	0	1	50	0	0	0	0
8	Denmark	R	Venstre	2005	Pre	3326	297	18	6.06	4	1.35	14	4.71	2	0.67	4.71	4.04	No	No	0.92	No	0	0	3	16.67	1	5.56	7	38.89	3	16.67	0	0	0	0	3	16.67	0	0	0	0	1	5.56	2	50	0	0	0	0
9	Denmark	L	Social Democrats	2007	Pre	1718	140	18	12.86	3	2.14	18	12.86	1	0.71	10.72	12.15	Yes	Yes	0.43	Yes	7	0.41	1	5.56	0	0	0	0	1	5.56	0	0	16	88.89	0	0	0	0	0	0	0	0	0	0	1	33.33	0	0
10	Denmark	R	Venstre	2007	Pre	2163	208	36	17.31	0	0	35	16.83	0	0	17.31	16.83	Yes	No	0.46	Yes	3	0.14	0	0	4	11.11	0	0	14	38.89	11	30.56	6	16.67	0	0	0	0	1	2.78	0	0	0	NA	0	NA	0	NA
11	Denmark	L	Social Democrats	2011	During	1743	210	6	2.86	4	1.9	6	2.86	0	0	0.96	2.86	Yes	No	0.5	NA	4	0.23	0	0	0	0	0	0	1	16.67	0	0	5	83.33	0	0	0	0	0	0	0	0	0	0	0	0	0	0
12	Denmark	R	Venstre	2011	During	3074	299	2	0.67	14	4.68	2	0.67	1	0.33	-4.01	0.34	No	No	NA	No	0	0	2	100	0	0	0	0	0	0	0	0	0	0	0	0	0	0	0	0	0	0	1	7.14	0	0	0	0
13	Denmark	L	Social Democrats	2015	During	6095	653	38	5.82	14	2.14	37	5.67	4	0.61	3.68	5.06	Yes	Yes	0.86	No	4	0.07	12	31.58	5	13.16	3	7.89	1	2.63	1	2.63	15	39.47	1	2.63	0	0	0	0	0	0	0	0	0	0	4	28.57
14	Denmark	R	Venstre	2015	During	2318	187	3	1.6	69	36.9	3	1.6	19	10.16	-35.3	-8.56	No	No	NA	No	0	0	0	0	0	0	0	0	0	0	0	0	3	100	0	0	0	0	0	0	0	0	1	1.45	5	7.25	8	11.59
15	France	L	PS	1993	Pre	2570	152	10	6.58	7	4.61	8	5.26	0	0	1.97	5.26	No	No	0.61	No	0	0	7	70	0	0	0	0	1	10	0	0	0	0	1	10	0	0	0	0	1	10	0	0	0	0	0	0
16	France	R	UDF-RPR	1993	Pre	8941	466	39	8.37	16	3.43	16	3.43	0	0	4.94	3.43	No	No	0.55	No	0	0	15	38.46	1	2.56	0	0	0	0	0	0	0	0	8	20.51	0	0	0	0	15	38.46	0	0	0	0	0	0
17	France	L	PS	1997	Pre	5077	327	27	8.26	14	4.28	11	3.36	1	0.31	3.98	3.05	No	No	0.53	No	0	0	7	25.93	2	7.41	0	0	1	3.7	1	3.7	0	0	5	18.52	0	0	1	3.7	10	37.04	0	0	0	0	0	0
18	France	R	UDF-RPR	1997	Pre	1834	112	5	4.46	7	6.25	2	1.79	0	0	-1.79	1.79	No	No	0.44	No	0	0	2	40	0	0	0	0	0	0	0	0	0	0	0	0	0	0	0	0	3	60	0	0	0	0	0	0
19	France	L	PS	2002	Pre	6536	379	54	14.25	14	3.69	18	4.75	2	0.53	10.56	4.22	No	No	0.44	No	0	0	16	29.63	1	1.85	0	0	1	1.85	0	0	0	0	6	11.11	0	0	0	0	30	55.56	0	0	0	0	0	0
20	France	R	UMP	2002	Pre	2497	138	8	5.8	7	5.07	6	4.35	0	0	0.73	4.35	No	No	0.91	No	0	0	5	62.5	0	0	0	0	1	12.5	0	0	0	0	1	12.5	0	0	0	0	1	12.5	0	0	0	0	0	0
21	France	L	PS	2007	Pre	20828	760	59	7.76	31	4.08	37	4.87	1	0.13	3.68	4.74	Yes	Yes	0.51	No	2	0.01	20	33.9	6	10.17	0	0	5	8.47	2	3.39	4	6.78	0	0	0	0	1	1.69	21	35.59	1	3.23	0	0	0	0
22	France	R	UMP	2007	Pre	20708	1234	99	8.02	25	2.03	81	6.56	9	0.73	5.99	5.83	Yes	Yes	0.3	Yes	13	0.06	44	44.44	5	5.05	0	0	15	15.15	1	1.01	16	16.16	13	13.13	1	1.01	0	0	4	4.04	0	0	0	0	9	36
23	France	L	PS	2012	During	50742	3423	332	9.7	77	2.25	263	7.68	3	0.09	7.45	7.59	Yes	Yes	0.06	Yes	14	0.03	59	17.77	35	10.54	11	3.31	76	22.89	37	11.14	45	13.55	22	6.63	1	0.3	6	1.81	40	12.05	0	0	0	0	3	3.9
24	France	R	UMP	2012	During	14186	910	41	4.51	34	3.74	23	2.53	0	0	0.77	2.53	No	No	0.39	No	0	0	10	24.39	1	2.44	0	0	5	12.2	3	7.32	4	9.76	9	21.95	0	0	0	0	9	21.95	0	0	0	0	0	0
25	Germany	L	SPD	1994	Pre	14725	967	126	13.03	28	2.9	124	12.82	8	0.83	10.13	11.99	Yes	Yes	0.26	No	3	0.02	101	80.16	0	0	0	0	16	12.7	7	5.56	0	0	2	1.59	0	0	0	0	0	0	0	0	0	0	0	0
26	Germany	R	CDU	1994	Pre	12038	918	83	9.04	27	2.94	78	8.5	2	0.22	6.1	8.28	Yes	Yes	0.37	No	0	0	55	66.27	7	8.43	0	0	5	6.02	11	13.25	0	0	5	6.02	0	0	0	0	0	0	0	0	0	0	2	7.41
27	Germany	L	SPD	1998	Pre	13455	1222	63	5.16	9	0.74	63	5.16	7	0.57	4.42	4.59	No	No	0.73	No	0	0	48	76.19	0	0	0	0	10	15.87	2	3.17	3	4.76	0	0	0	0	0	0	0	0	0	0	0	0	0	0
28	Germany	R	CDU	1998	Pre	8202	576	41	7.12	40	6.94	36	6.25	0	0	0.18	6.25	Yes	Yes	0.22	No	0	0	30	73.17	0	0	0	0	6	14.63	0	0	0	0	5	12.2	0	0	0	0	0	0	0	0	0	0	0	0
29	Germany	L	SPD	2002	Pre	20131	1578	73	4.63	18	1.14	72	4.56	0	0	3.49	4.56	Yes	Yes	0.46	No	5	0.02	30	41.1	8	10.96	0	0	19	26.03	5	6.85	10	13.7	1	1.37	0	0	0	0	0	0	0	0	0	0	0	0
30	Germany	R	CDU	2002	Pre	18878	1314	59	4.49	33	2.51	57	4.34	9	0.68	1.98	3.66	Yes	Yes	0.74	No	7	0.04	18	30.51	4	6.78	0	0	18	30.51	9	15.25	8	13.56	2	3.39	0	0	0	0	0	0	1	3.03	2	6.06	1	3.03
31	Germany	L	SPD	2005	Pre	10686	968	67	6.92	8	0.83	67	6.92	2	0.21	6.09	6.71	Yes	Yes	0.63	No	4	0.04	24	35.82	3	4.48	0	0	16	23.88	9	13.43	15	22.39	0	0	0	0	0	0	0	0	0	0	0	0	2	25
32	Germany	R	CDU	2005	Pre	10780	854	36	4.22	18	2.11	36	4.22	1	0.12	2.11	4.1	Yes	Yes	0.79	No	8	0.07	13	36.11	0	0	0	0	6	16.67	6	16.67	11	30.56	0	0	0	0	0	0	0	0	0	0	0	0	0	0
33	Germany	L	SPD	2009	During	25162	2060	150	7.28	8	0.39	146	7.09	4	0.19	6.89	6.9	Yes	Yes	0.22	Yes	23	0.09	27	18	5	3.33	3	2	38	25.33	29	19.33	44	29.33	3	2	0	0	0	0	1	0.67	0	0	0	0	1	12.5
34	Germany	R	CDU	2009	During	25742	1834	134	7.31	21	1.15	128	6.98	5	0.27	6.16	6.71	Yes	Yes	0.24	Yes	45	0.17	19	14.18	13	9.7	2	1.49	21	15.67	25	18.66	48	35.82	5	3.731	1	0.746	0	0	0	0	0	0	2	9.52	3	14.29
35	Germany	L	SPD	2013	During	31384	2535	253	9.98	15	0.59	249	9.82	1	0.04	9.39	9.78	Yes	Yes	0.27	Yes	18	0.06	41	16.21	14	5.53	0	0	43	17	59	23.32	92	36.36	2	0.791	0	0	0	0	2	0.79	0	0	0	0	0	0
36	Germany	R	CDU	2013	During	41870	2848	138	4.85	46	1.62	132	4.63	11	0.39	3.23	4.24	Yes	Yes	0.24	Yes	24	0.06	26	18.84	8	5.8	1	0.72	21	15.22	32	23.19	44	31.88	4	2.899	0	0	0	0	2	1.45	0	0	5	10.87	2	4.35
37	Ireland	R	FF	1997	Pre	37005	2409	190	7.89	180	7.47	156	6.48	97	4.03	0.42	2.45	No	No	0.82	No	0	0	47	24.74	53	27.89	12	6.32	27	14.21	17	8.95	0	0	6	3.16	0	0	28	14.74	0	0	0	0	29	16.11	44	24.44
38	Ireland	R	FG	1997	Pre	24030	1510	126	8.34	27	1.79	91	6.03	10	0.66	6.55	5.37	Yes	No	0.86	No	1	0	50	39.68	18	14.29	4	3.17	17	13.49	1	0.79	1	0.79	5	3.97	0	0	30	23.81	0	0	0	0	2	7.41	5	18.52
39	Ireland	R	FF	2002	Pre	33089	1891	87	4.6	128	6.77	74	3.91	65	3.44	-2.17	0.47	Yes	No	0.39	No	3	0.01	17	19.54	41	47.13	3	3.45	5	5.75	3	3.45	5	5.75	5	5.75	0	0	8	9.2	0	0	0	0	36	28.13	23	17.97
40	Ireland	R	FG	2002	Pre	7312	603	34	5.64	2	0.33	24	3.98	2	0.33	5.31	3.65	Yes	Yes	0.34	No	0	0	9	26.47	8	23.53	0	0	3	8.82	3	8.82	1	2.94	0	0	0	0	10	29.41	0	0	0	0	1	50	1	50
41	Ireland	R	FF	2007	Pre	41650	2842	182	6.4	134	4.71	156	5.49	67	2.36	1.69	3.13	Yes	Yes	0.37	No	8	0.02	20	10.99	48	26.37	8	4.4	51	28.02	19	10.44	10	5.49	5	2.75	0	0	20	10.99	1	0.55	0	0	23	17.16	30	22.39
42	Ireland	R	FG	2007	Pre	37465	3000	238	7.93	100	3.33	212	7.07	45	1.5	4.6	5.57	Yes	No	0.34	Yes	9	0.02	15	6.3	74	31.09	3	1.26	78	32.77	11	4.62	31	13.03	5	2.1	0	0	10	4.2	11	4.62	0	0	19	19	17	17
43	Ireland	R	FF	2011	During	13867	868	36	4.15	48	5.53	36	4.15	3	0.35	-1.38	3.8	No	No	0.5	No	0	0	19	52.78	5	13.89	0	0	1	2.78	11	30.56	0	0	0	0	0	0	0	0	0	0	0	0	0	0	3	6.25
44	Ireland	R	FG	2011	During	39132	2143	118	5.51	91	4.25	111	5.18	41	1.91	1.26	3.27	Yes	Yes	0.48	Yes	6	0.02	11	9.32	36	30.51	5	4.24	26	22.03	28	23.73	5	4.24	2	1.69	0	0	5	4.24	0	0	11	12.09	15	16.48	6	6.59
45	Italy	L	Ulivo	1996	Pre	41521	2254	141	6.26	51	2.26	104	4.61	5	0.22	4	4.39	Yes	No	0.69	No	1	0	35	24.82	25	17.73	10	7.09	12	8.51	5	3.55	17	12.06	0	0	0	0	12	8.51	25	17.73	1	1.96	2	3.92	2	3.92
46	Italy	R	Forza Italia	1996	Pre	1053	100	7	7	5	5	7	7	0	0	2	7	No	No	NA	NA	0	0	5	71.43	0	0	0	0	0	0	0	0	2	28.57	0	0	0	0	0	0	0	0	0	0	0	0	0	0
47	Italy	L	Ulivo	2001	Pre	29728	1796	80	4.45	42	2.34	67	3.73	16	0.89	2.11	2.84	Yes	Yes	0.73	Yes	4	0.01	24	30	19	23.75	9	11.25	9	11.25	2	2.5	4	5	0	0	0	0	8	10	5	6.25	0	0	11	26.19	3	7.14
48	Italy	R	Casa delle Liberta	2001	Pre	14220	1114	38	3.41	55	4.94	34	3.05	9	0.81	-1.53	2.24	Yes	No	0.66	Yes	2	0.01	21	55.26	7	18.42	0	0	4	10.53	0	0	2	5.26	4	10.53	0	0	0	0	0	0	0	0	3	5.45	4	7.27
49	Italy	L	Unione	2006	Pre	82759	3960	151	3.81	74	1.87	135	3.41	17	0.43	1.94	2.98	Yes	Yes	0.49	No	4	0	58	38.41	32	21.19	3	1.99	20	13.25	16	10.6	6	3.97	6	3.97	0	0	9	5.96	1	0.66	0	0	15	20.27	1	1.35
50	Italy	R	Casa delle Liberta	2006	Pre	4006	347	7	2.02	9	2.59	6	1.73	3	0.86	-0.57	0.87	No	No	0.82	No	0	0	2	28.57	0	0	0	0	3	42.86	1	14.29	0	0	0	0	0	0	1	14.29	0	0	0	0	0	0	2	22.22
51	Italy	L	Partito Democratico	2008	Pre	14945	851	79	9.28	9	1.06	69	8.11	0	0	8.22	8.11	Yes	No	0.42	Yes	3	0.02	19	24.05	15	18.99	3	3.8	21	26.58	2	2.53	9	11.39	4	5.06	0	0	2	2.53	4	5.06	0	0	0	0	0	0
52	Italy	R	Popolo delle Liberta	2008	Pre	3537	326	19	5.83	13	3.99	17	5.21	6	1.84	1.84	3.37	No	No	NA	No	0	0	4	21.05	1	5.26	1	5.26	9	47.37	2	10.53	0	0	1	5.26	0	0	1	5.26	0	0	0	0	3	23.08	2	15.38
53	Italy	L	Partito Democratico	2013	During	4,544	338	9	2.66	1	0.3	9	2.66	0	0	2.36	2.66	No	No	0.88	No	0	0	7	77.78	0	0	0	0	1	11.11	1	11.11	0	0	0	0	0	0	0	0	0	0	0	0	0	0	0	0
54	Italy	R	Popolo delle Liberta	2013	During	3538	332	16	4.82	10	3.01	14	4.22	0	0	1.81	4.22	No	No	0.63	No	0	0	4	25	3	18.75	1	6.25	3	18.75	3	18.75	0	0	0	0	0	0	2	12.5	0	0	0	0	0	0	0	0
55	UK	L	Labour	1997	Pre	17685	1293	66	5.1	16	1.24	63	4.87	3	0.23	3.86	4.64	Yes	Yes	0.97	Yes	6	0.03	27	40.91	26	39.39	0	0	2	3.03	2	3.03	6	9.09	3	4.55	0	0	0	0	0	0	0	0	2	12.5	0	0
56	UK	R	Conservatives	1997	Pre	21238	1430	62	4.34	35	2.45	46	3.22	7	0.49	1.89	2.73	Yes	Yes	0.76	No	2	0.01	15	24.19	17	27.42	10	16.13	0	0	1	1.61	3	4.84	4	6.45	0	0	0	0	12	19.35	0	0	5	14.29	2	5.71
57	UK	L	Labour	2001	Pre	30339	2072	105	5.07	35	1.69	87	4.2	11	0.53	3.38	3.67	Yes	Yes	0.86	Yes	9	0.03	13	12.38	32	30.48	5	4.76	2	1.9	5	4.76	30	28.57	4	3.81	0	0	4	3.81	10	9.52	0	0	4	11.43	7	20
58	UK	R	Conservatives	2001	Pre	13294	1373	51	3.71	87	6.34	28	2.04	17	1.24	-2.63	0.8	Yes	Yes	0.85	No	2	0.02	5	9.8	8	15.69	5	9.8	3	5.88	0	0	7	13.73	2	3.92	0	0	0	0	21	41.18	4	4.6	2	2.3	11	12.64
59	UK	L	Labour	2005	Pre	23628	1518	66	4.35	17	1.12	49	3.23	8	0.53	3.23	2.7	Yes	Yes	0.76	Yes	11	0.05	6	9.09	17	25.76	2	3.03	3	4.55	2	3.03	19	28.79	4	6.06	0	0	3	4.55	10	15.15	0	0	4	23.53	4	23.53
60	UK	R	Conservatives	2005	Pre	7321	535	21	3.93	21	3.93	14	2.62	4	0.75	0	1.87	Yes	No	0.75	No	1	0.01	2	9.52	4	19.05	3	14.29	1	4.76	2	9.52	2	9.52	4	19.05	0	0	1	4.76	2	9.52	1	4.76	0	0	3	14.29
61	UK	L	Labour	2010	During	27139	1509	125	8.28	19	1.26	94	6.23	4	0.27	7.02	5.96	Yes	Yes	0.71	Yes	13	0.05	22	17.6	11	8.8	11	8.8	21	16.8	7	5.6	22	17.6	10	8	0	0	6	4.8	15	12	0	0	2	10.53	2	10.53
62	UK	R	Conservatives	2010	During	27912	3064	150	4.9	17	0.55	100	3.26	5	0.16	4.35	3.1	Yes	Yes	0.75	Yes	16	0.06	17	11.33	15	10	6	4	21	14	3	2	38	25.33	11	7.33	0	0	5	3.33	34	22.67	0	0	0	0	2	11.76
63	UK	L	Labour	2015	During	18130	1873	73	3.9	10	0.53	71	3.79	8	0.43	3.37	3.36	Yes	Yes	0.93	Yes	14	0.08	9	12.33	18	24.66	0	0	7	9.59	5	6.85	32	43.84	1	1.37	0	0	0	0	1	1.37	0	0	1	10	2	20
64	UK	R	Conservatives	2015	During	30041	2666	140	5.25	89	3.34	123	4.61	49	1.84	1.91	2.77	Yes	Yes	0.69	No	6	0.02	23	16.43	42	30	26	18.57	18	12.86	5	3.57	9	6.43	5	3.57	0	0	3	2.14	9	6.43	0	0	2	2.25	27	30.34
[truncated: 32 more columns]
